# Supplementary material for: Theoretical Studies on the Structure and Intramolecular Interactions of Fagopyrins—Natural Photosensitizers of Fagopyrum
Source: Molecules. 2022 Jun 8;27(12):3689. doi: 10.3390/molecules27123689 (PMC9230917; doi:10.3390/molecules27123689)
Supplement: Supplementary file 1 [file molecules-27-03689-s001.zip]

Archive with 1 entries (1 files):
- molecules-1720342-supplementary.pdf
